# Supplementary material for: Comparative Study of Cutaneous Squamous Cell Carcinogenesis in Different Hairless Murine Models
Source: Cancers (Basel). 2024 Oct 21;16(20):3546. doi: 10.3390/cancers16203546 (PMC11506169; doi:10.3390/cancers16203546)
Supplement: Supplementary file 1 [file cancers-16-03546-s001.zip]

Archive with 1 entries (1 files):
- cancers-3211309-supplementary.pdf
